# Supplementary material for: Chronic Vitamin E Deficiency Dysregulates Purine, Phospholipid, and Amino Acid Metabolism in Aging Zebrafish Skeletal Muscle
Source: Antioxidants (Basel). 2023 May 26;12(6):1160. doi: 10.3390/antiox12061160 (PMC10294951; doi:10.3390/antiox12061160)
Supplement: Supplementary file 1 [file antioxidants-12-01160-s001.zip]

Archive with 1 entries (1 files):
- antioxidants-2403588-supplementary.xlsx
