# Supplementary material for: Chronic Vitamin E Deficiency Dysregulates Purine, Phospholipid, and Amino Acid Metabolism in Aging Zebrafish Skeletal Muscle
Source: Antioxidants (Basel). 2023 May 26;12(6):1160. doi: 10.3390/antiox12061160 (PMC10294951; doi:10.3390/antiox12061160)
Supplement: Supplementary file 1 [file antioxidants-12-01160-s001.zip › antioxidants-2403588-supplementary.xlsx]

## Sheet: Sheet1
shown are Peak Area count/ QC area count	Eminus 12	Eminus 12	Eminus 12	Eminus 12	Eminus 12	Eplus 12	Eplus 12	Eplus 12	Eplus 12	Eplus 12	Eminus 18	Eminus 18	Eminus 18	Eminus 18	Eminus 18	Eplus 18	Eplus 18	Eplus 18	Eplus 18	Eplus 18
Sample Name	11	12	13	14	15	16	17	18	19	20	1	2	3	4	5	6	7	8	9	10
Oxaloacetate	1.46	5.18	1.74	0.77	1.6	1.44	1.03	1.28	3.52	2.4	2.5	0.62	1.64	5.55	1.44	1.54	1.81	2.31	3.55	4.78
Oxoglutarate	2.83	3.19	2.31	0.81	2.08	0.98	0.63	0.3	1.75	0.96	1.57	0.54	0.1	6.82	3.49	1.98	1.84	2.95	2.72	2.4
succinate	1.35	0.93	0.66	0.59	1.49	0.59	0.62	0.46	0.97	1.23	1.01	0.81	0.27	4.7	0.83	1.83	2.02	2.4	1.99	2.01
fumarate	1.85	1.48	0.91	0.79	1.34	0.91	0.79	0.71	1.55	1.45	1.62	1.04	0.81	3.11	1	1.1	1.24	1.73	1.64	1.3
malate	1.92	1.47	0.94	0.8	1.35	0.91	0.75	0.71	1.6	1.46	1.65	1.1	0.8	3.05	0.99	1.11	1.28	1.77	1.55	1.36
oxalosuccinic acid	0.36	1.01	1.03	0.61	0.39	0.43	1.22	0.25	0.7	1.28	0.77	0.47	0.8	0.92	0.17	0.04	1.26	0.91	3.06	0.2
Guanosine	2.03	1.26	1.51	1.38	1.4	0.92	1.04	1.4	1.88	1.64	1.35	0.98	3.25	1.71	1.66	0.67	0.68	1.31	0.41	0.86
Glucose	3.39	2.33	0.73	0.33	1.95	1.33	1.31	2.45	0.82	1.01	1.02	0.71	1.84	2.09	1.23	0.78	1.18	1.96	0.87	1.4
Fructose 1,6-bisphosphate	1.43	1.21	1.12	1.18	1.19	0.99	0.94	1.18	1.16	1.06	1.03	1.04	1.17	1.48	1.05	1.14	1.21	1.23	1.34	1.01
FFA 10:0	0.75	0.86	1.13	1.35	0.78	1.01	1.57	1.25	0.94	0.79	0.95	0.99	1.55	0.6	0.96	0.83	0.78	0.69	0.68	1.16
FFA 12:0	0.96	0.9	1.18	1.29	0.58	1.16	2.36	1.09	0.81	0.76	0.86	1.04	1.9	0.41	0.78	0.97	0.77	0.89	0.72	1.02
FFA 14:0	0.87	0.77	1.27	1.13	0.66	1.22	1.33	1.29	0.99	0.81	0.83	1.09	1.37	0.55	0.81	0.87	0.83	0.71	0.79	0.95
FFA 16:0	0.98	0.99	1.38	1.26	0.74	1.25	1.34	1.3	1.13	0.85	0.82	1.09	1.5	0.65	0.84	0.93	0.96	0.76	0.84	0.88
FFA 16:1	1	1.21	1.16	0.61	1.1	0.84	0.95	1.19	1.12	0.91	0.81	0.95	1.64	0.74	1.26	0.93	0.8	0.92	0.91	0.98
FFA 18:0	0.93	0.93	1.26	1.08	0.86	1.09	1.18	1.25	1.17	0.92	0.87	1.01	1.41	0.93	0.88	0.89	1.01	1.04	0.75	0.86
FFA 18:1	1.08	0.99	0.9	0.59	1.12	0.73	0.81	1.26	1.37	1.31	0.92	1.03	1.5	0.91	1.38	0.81	0.72	0.9	0.82	0.85
FFA 18:2	0.98	0.7	0.77	0.52	0.78	0.51	0.56	1.07	1.24	1.21	1.01	1.24	1.75	1.06	1.68	1.03	0.95	1.25	0.92	1.07
FFA 20:0	0.89	0.86	1.18	0.82	0.84	0.85	1.05	1.14	1.2	0.93	0.83	0.92	1.09	0.91	0.99	0.9	0.85	1.15	0.6	0.9
FFA 20:1	1.21	1.11	1.08	0.75	0.85	0.88	0.85	1.33	1.23	1.2	0.95	1.27	1.78	0.8	0.97	0.67	0.7	0.7	0.71	0.86
FFA 20:2	1.08	1.17	1.12	0.59	1.05	0.7	0.86	1.4	1.04	1.03	0.89	1.11	1.93	0.76	1.1	0.78	0.79	1.09	0.69	0.95
FFA 20:3	1.13	1.1	1.1	0.58	1.14	0.69	0.79	1.21	1.11	1.14	0.79	1.06	2.41	0.69	1.22	0.73	0.76	1.13	0.78	0.9
FFA 20:4	1.18	1.08	1.34	0.88	0.85	0.86	0.94	1.38	1.11	1.01	0.78	1.09	1.69	0.54	0.97	0.88	0.61	1.03	0.81	1.04
FFA 22:0	0.65	0.87	1.06	0.78	0.76	1.08	0.97	1.87	1	0.85	0.72	0.73	1.21	0.7	0.84	0.82	0.56	1.06	0.59	0.98
FFA 22:4	1.08	1.43	1.84	0.89	0.56	0.96	1.06	2	0.97	0.61	0.49	0.72	1.91	0.38	0.57	0.88	0.88	1.38	0.88	1.24
FFA 22:5	1.36	0.81	1.67	0.8	0.96	0.94	1.08	1.86	1.25	1.17	0.71	1.06	1.78	0.63	0.79	0.69	0.54	0.87	0.59	0.81
FFA 22:6	1.34	0.78	1.82	0.93	0.78	0.68	0.79	1.48	1.49	1.04	0.79	1.37	1.54	0.6	1.31	0.98	0.67	0.9	0.75	0.78
FFA 24:0	0.75	0.55	1.42	0.87	0.81	1.08	1.15	2.05	0.65	0.88	0.41	0.7	1.26	0.36	0.93	0.76	0.36	0.99	0.61	0.64
FFA 24:1	0.72	1.37	1.3	0.95	1	1.03	1.18	1.56	0.91	0.65	0.78	1.09	3.42	0.48	0.77	0.62	0.82	0.52	0.73	0.95
CDP-Ethanolamine	0.95	2.21	0.97	0.79	0.84	0.66	0.43	0.45	1.3	0.74	1.33	1.01	0.84	2.36	0.86	0.59	0.78	1.66	1.51	1.61
Glycerylphosphorylethanolamine	1.15	1.58	1.21	1.07	1.01	1.05	0.9	1.21	1.43	1.47	1.33	1.64	1.49	1.94	1.2	0.99	1.45	1.72	1.43	1.54
Hypoxanthine	1.32	1.05	1.29	1.5	0.74	1.13	1.16	1.56	1.43	1.18	1.32	1.26	3.71	1.19	1.52	0.68	0.66	0.74	0.47	0.73
L-Lactic acid	1.86	1.57	1.23	1.14	1.98	1.25	1.27	1.22	1.4	1.79	1.39	0.94	1.01	2.53	1.24	0.97	1.34	1.47	1.77	1.28
L-threonic Acid	1.32	1.05	1.29	1.5	0.75	1.13	1.16	1.56	1.43	1.18	1.32	1.26	3.71	1.19	1.52	0.68	0.66	0.74	0.47	0.73
myo-Inositol	1.37	0.71	1.35	2.06	0.64	0.45	0.53	0.98	1.29	1.65	1.38	2.49	1.66	2.8	1.16	1.55	0.92	1	1.71	1.46
N-(1-Deoxy-1-fructosyl)histidine	1.34	1.25	1.16	0.85	1.13	0.68	0.74	1.12	1.28	1.31	1.14	1.45	0.6	1.56	1.18	0.89	1.3	2.89	1.32	1.69
Uridine	1.78	1.33	1.14	1.05	1.5	0.7	0.73	1.08	1.15	1.25	1.31	0.91	2.96	1.56	1.63	0.9	0.94	1.09	0.71	1
Xanthine	0.91	1.4	1.37	1.54	1.08	1.23	1.2	1.47	0.89	0.73	0.78	1.11	3.31	0.7	1.02	0.67	0.86	0.96	0.63	1.19
Isoleucine	0.871	2.592	1.359	1.491	1.152	1.418	1.339	0.907	0.843	1.193	0.892	0.772	2.176	1.409	0.764	3.211	1.91	0.892	1.39	0.834
Leucine	0.967	3.213	1.245	1.59	1.079	1.485	1.523	0.95	0.834	1.145	0.752	1.048	2.197	1.35	0.792	2.539	1.443	0.709	1.376	1.129
Lysine	1.389	2.181	0.895	0.619	1.619	1.126	0.548	0.975	1.3	0.735	1.838	0.793	2.573	2.301	0.646	2.496	2.664	1.601	1.273	0.661
Methionine	1.098	1.903	2.144	1.416	1.269	0.989	0.933	1.255	1.023	1.109	0.815	1.133	3.016	1.466	1.287	2.862	1.409	1.113	1.142	1.113
Phenylalanine	1.007	1.547	1.473	0.948	1.036	0.959	0.947	1.091	0.951	1.006	0.8	1.055	2.896	1.298	0.948	3.214	1.229	1.004	1.245	1.232
Threonine	1.692	1.624	1.309	0.728	1.401	1.595	1.366	1.118	1.293	1.463	1.588	0.777	1.155	1.337	0.607	1.988	1.57	1.836	1.32	0.673
tryptophan	1.029	1.654	2.433	1.032	1.51	1.152	1.023	1.242	1.031	1.303	0.893	0.884	2.673	1.932	1.219	1.314	1.069	1.435	0.97	1.423
Valine	1.115	2.446	1.552	1.294	1.221	1.382	1.623	1.236	0.771	1.132	0.909	0.949	1.785	1.615	0.721	3.365	1.669	1.276	1.389	1.144
Alanine	1.28	1.378	1.595	1.426	1.142	1.574	1.329	1.293	1.168	1.159	1.208	1.141	2.151	1.812	1.147	1.074	1.08	1.264	1.243	1.178
Asparagine	1.976	1.555	1.114	0.673	1.672	1.207	1.115	0.993	1	1.133	1.289	0.753	0.749	3.206	1.138	1.529	1.648	2.379	1.716	1.441
Aspartic	2.082	0.803	3.189	0.857	0.762	0.878	0.795	0.683	0.961	1.13	1.695	1.615	3.149	1.313	0.851	1.645	2.484	1.431	0.403	0.743
Glutamine	1.749	2.465	1.387	1.035	1.302	1.784	1.551	1.353	1.129	0.992	1.919	0.97	1.841	1.698	1.311	1.239	1.212	1.959	1.237	1.17
Glycine	1.461	1.032	1.079	1.388	1.455	1.01	0.993	1.328	1.595	1.591	1.335	1.146	1.664	3.072	1.201	1.596	0.973	1.037	1.278	1.401
Proline	1.894	1.884	0.674	0.227	0.972	2.237	2.249	1.576	0.849	1.269	0.58	0.464	4.065	1.633	1.229	1.376	2.259	1.188	1.1	0.665
serine	1.354	1.125	2.046	1.385	0.937	1.427	1.116	1.136	1.538	0.96	1.107	1.008	3.975	1.515	1.238	2.012	1.608	1.654	1.678	0.999
tyrosine	1.754	1.449	1.364	1.022	1.788	1.019	0.9	1.357	1.618	2.366	1.129	1.48	3.589	1.834	1.151	0.925	0.829	0.828	0.593	0.75
arginine	1.205	1.909	1.149	0.826	1.305	0.72	0.396	0.819	1.399	0.736	1.108	1.133	4.62	3.846	0.758	4.272	2.446	1.14	0.921	0.56
histidine	1.609	0.953	1.552	0.841	1.318	1.245	1.162	1.215	1.223	1.376	1.168	0.769	1.768	2.118	1.424	1.437	1.372	1.356	1.289	1.254
Taurine	1.057	1.26	1.549	1.282	1.165	1.361	1.233	1.289	1.057	1.08	1.172	1.267	1.079	1.256	1.188	1.08	1.312	1.235	1.35	1.25
Betaine	1.861	1.061	2.212	1.182	0.64	0.708	0.68	0.658	1.17	1.415	1.164	0.614	1.037	1.532	1.048	1.625	0.835	1.059	1.222	0.834
Acetylcholine	0.705	1.498	1.469	1.529	0.337	1.583	1.353	1.522	0.391	0.308	0.797	7.129	1.533	1.348	0.757	1.427	1.241	2.035	1.51	1.781
Choline	0.977	1.056	1.965	1.339	0.932	0.901	0.861	0.96	1.003	1.17	0.821	1.015	1.829	1.304	0.969	1.317	0.78	1.052	1.166	1.121
phosphocholine	1.235	1.573	1.304	1.252	0.599	0.998	0.628	0.648	1.131	0.974	0.807	1.166	2.824	1.604	0.939	1.028	0.779	1.044	1.083	0.884
ATP	0.714	1.757	1.94	1.756	1.888	3.816	1.138	1.829	3.928	1.306	1.172	0.234	0.637	5.186	1.173	1.012	2.255	0.903	1.027	0.907
ADP	0.68	0.946	1.792	1.046	1.004	1.426	0.719	0.763	2.459	1.283	1.202	0.237	0.237	3.221	0.817	0.947	1.892	1.525	1.584	0.626
AMP	1.333	1.061	1.18	0.816	0.464	0.772	0.605	0.601	0.664	0.558	0.621	1.016	1.013	1.189	0.627	1.735	2.735	1.876	5.085	1.537
FAD	1.666	1.193	1.851	1.3	1.788	1.195	1.237	1.29	2.058	1.905	1.578	0.92	1.22	2.936	1.362	0.931	0.937	1.35	1.286	0.92
GDP	0.98	1.926	1.832	0.982	0.667	1.457	0.677	0.791	1.767	0.844	1.007	0.731	0.604	2.98	0.775	1.222	2.198	2.067	2.726	1.34
GMP	1.143	2.02	1.339	0.693	0.361	1.65	0.859	0.401	0.351	0.205	0.214	1.542	0.178	1.652	0.266	1.534	2.5	1.969	2.579	1.804
NADP+	1.081	2.665	4.187	0.811	1.502	2.29	0.711	0.844	8.381	1.991	1.253	0.252	0.099	9.289	1.113	1.268	1.718	1.807	3.13	1.955
NAD	1.005	0.654	1.161	0.548	0.931	1.349	0.837	0.558	1.087	1.619	0.599	0.346	0.081	1.896	0.622	0.862	1.283	0.792	1.371	0.876
LPC 14:0	1.392	1.207	2.176	1.361	1.153	1.094	1.197	1.592	0.858	0.752	0.874	1.096	1.716	0.835	0.691	1.135	0.745	1.058	0.805	1.078
LPC 16:0	1.637	1.473	2.105	1.137	1.033	0.845	0.904	1.241	1.054	0.944	1.127	1.3	1.798	1.051	0.951	1.203	1.161	1.335	0.976	1.194
LPC 16:1	1.439	1.312	1.6	0.771	0.964	0.812	0.898	1.264	0.716	0.531	0.836	0.884	2.072	0.889	0.675	0.825	1.054	1.087	0.939	1.178
LPC O-18:0	1.395	1.303	1.586	0.949	1.17	0.802	0.879	1.259	0.966	1.095	0.971	1.208	1.255	1.307	0.957	1.118	1.255	1.679	0.764	1.188
LPC 18:1	1.547	1.204	1.311	0.813	1.149	0.801	0.85	1.379	0.893	0.87	0.979	1.022	1.732	1.066	0.852	0.831	1.031	1.027	0.84	0.942
LPC 18:2	1.594	0.805	0.976	0.637	0.984	0.583	0.614	1.048	1.026	1.079	0.965	1.278	1.49	1.364	1.314	1.055	1.394	1.362	0.859	1.015
LPC 18:3	1.46	0.914	0.905	0.659	1.073	0.627	0.669	1.002	1.221	1.139	0.845	1.051	1.468	1.437	1.18	1.015	1.485	1.533	0.918	1.111
LPC 20:1	1.93	1.557	1.537	0.721	1.176	0.839	0.883	1.241	1.017	1.007	1.172	1.282	1.338	1.225	0.703	0.619	0.931	0.883	0.891	1.039
LPC 20:2	1.561	1.145	1.237	0.687	1.338	0.666	0.786	1.341	0.852	0.99	0.915	1.08	1.446	1.382	0.966	0.802	1.137	1.232	0.875	1.095
LPC 20:3	1.631	1.036	1.012	0.689	1.543	0.626	0.649	1.081	0.911	1.16	0.967	1.003	1.527	1.268	1.128	0.826	1.107	1.224	0.92	1.006
LPC 20:4	1.701	1.044	1.196	1.063	1.189	0.708	0.784	1.236	0.926	0.999	0.854	0.694	0.816	1.232	1.057	1.05	1.146	1.312	1.089	1.12
LPC 22:6	1.669	0.7	1.216	1.157	1.156	0.498	0.577	1.109	1.362	1.036	1.125	0.946	0.512	1.624	1.472	1.142	1.011	1.11	0.927	0.755
LPC 15:0	0.893	1.12	1.67	1.346	1.21	1.115	1.243	1.845	0.754	0.893	0.704	0.709	0.873	0.796	0.814	0.949	0.687	1.036	0.68	0.947
LPE 16:0	1.041	1.666	2.357	1.943	1.15	1.265	1.441	1.63	0.873	0.881	0.828	0.854	1.441	0.609	0.696	1.379	0.796	1.048	0.917	1.123
LPE 16:1	1.186	1.182	1.653	1.218	0.954	1.219	1.095	1.847	0.975	0.814	1.054	1.149	3.097	0.769	0.755	1.392	1.186	1.174	0.922	1.154
LPE 18:0	0.901	1.123	1.655	1.335	1.211	1.123	1.235	1.86	0.752	0.88	0.714	0.704	0.847	0.8	0.802	0.952	0.676	1.047	0.681	0.939
LPE 18:1	0.994	1.153	1.771	1.253	1.121	1.065	1.218	1.85	0.826	0.848	0.669	0.936	1.912	0.56	0.541	0.936	0.633	0.735	0.744	0.889
LPE 18:2	1.169	0.905	1.288	0.841	0.831	0.841	0.944	1.684	0.911	1.175	0.801	1.198	2.362	0.852	1.007	1.017	0.87	0.935	0.79	0.782
LPE 20:0	1.48	1.215	1.875	1.21	0.859	1.029	1.036	1.108	0.98	0.871	1.067	1.702	1.107	0.969	0.754	1.379	0.913	1.22	0.743	0.945
LPE 22:4	0.735	1.295	1.888	1.114	0.855	1.411	1.513	2.957	0.706	0.738	0.546	0.523	1.372	0.638	0.56	0.759	0.579	0.773	0.822	0.88
LPE 22:6	1.351	0.841	1.752	1.155	0.853	0.915	1.02	1.896	1.349	1.219	0.828	0.787	1.095	1.042	1.336	0.827	0.563	0.57	0.641	0.507
PC(16:0_16:0)	0.691	0.844	0.686	0.748	0.779	0.956	0.886	1.16	0.498	0.507	0.7	0.756	0.446	0.531	0.797	1.075	1.11	1.033	0.84	0.825
PC(16:0_16:1)	0.807	1.553	1.483	1.045	0.885	1.619	1.415	1.256	0.618	0.472	0.697	0.907	2.192	0.762	0.652	0.837	0.917	0.802	0.846	1.12
PC(16:0_18:1)	0.682	1.011	1.152	1.363	0.703	1.686	1.381	1.44	0.536	0.468	0.777	1.096	1.151	0.85	0.655	0.963	0.917	0.836	0.596	0.766
PC(16:0_18:2)	0.812	0.907	0.984	0.985	0.747	1.356	1.186	1.12	0.775	0.737	0.966	1.602	1.894	0.976	1.074	1.152	1.214	0.96	0.763	0.979
PC(18:1_18:1)	0.7	0.816	0.789	0.927	0.854	1.567	1.337	1.302	0.646	0.681	0.857	1.402	1.555	0.901	0.717	0.822	0.907	0.904	0.612	0.886
PC(18:2_18:2)	0.728	0.928	1.118	1.367	0.646	1.325	1.204	1.104	0.749	0.654	0.873	1.14	1.498	0.735	0.792	1.096	1.064	0.919	0.832	0.979
PC(18:1_20:3)	0.636	0.852	0.965	1.59	0.821	1.683	1.444	1.414	0.597	0.624	0.892	0.955	1.034	0.674	0.562	0.847	0.717	0.808	0.739	1.052
PC(18:1_20:4)	0.679	0.838	1.094	1.229	0.806	1.552	1.383	1.445	0.693	0.617	0.825	0.845	0.881	0.674	0.6	0.778	0.713	0.695	0.825	0.973
PC(16:1_22:6)	0.766	0.735	1.021	0.938	0.665	0.864	0.79	1.142	0.852	0.657	0.825	0.917	0.945	0.915	1.023	1.302	1.135	1.111	1.136	1.217
PC(18:0_22:6)	0.711	0.614	0.94	1.396	0.818	1.507	1.318	1.494	0.755	0.676	0.889	1.031	0.809	0.904	0.619	0.779	0.681	0.696	0.654	0.839
PC(18:2_22:5)	0.771	0.613	1.056	1.061	0.788	1.137	1.037	1.422	0.856	0.685	0.893	0.988	0.771	0.886	0.801	0.863	0.773	0.74	0.79	0.906
PC(20:4_20:4)	0.814	0.529	1.117	0.968	0.627	0.786	0.751	1.177	1.021	0.702	0.947	1.171	0.682	0.991	1.231	1.254	1.04	0.932	0.862	0.951
PC 42:8	0.636	0.689	1.026	1.093	0.895	1.34	1.199	1.692	0.66	0.621	0.818	0.751	0.731	0.838	0.608	0.79	0.71	0.815	0.795	1.033
PC(16:0_20:4)	0.724	0.931	1.103	1.366	0.646	1.31	1.2	1.093	0.743	0.662	0.872	1.131	1.516	0.738	0.791	1.083	1.059	0.91	0.836	0.981
PC(16:0_22:4)	0.637	0.867	0.965	1.568	0.819	1.659	1.438	1.411	0.594	0.626	0.886	0.956	1.045	0.681	0.561	0.838	0.72	0.802	0.739	1.048
PC(18:0_20:4)	0.637	0.867	0.965	1.568	0.819	1.659	1.438	1.411	0.594	0.626	0.886	0.956	1.045	0.681	0.561	0.838	0.72	0.802	0.739	1.048
PC(16:0_22:6)	0.703	0.671	1.419	1.482	0.62	1.041	0.997	1.184	0.866	0.638	0.994	1.064	0.711	0.793	0.96	1.318	1.031	0.906	1.008	1.107
PC(p-34:0) / PC(o-34:1)	0.984	0.812	1.045	1.036	0.685	1.338	1.105	1.18	0.762	0.651	0.871	1.162	1.087	1.038	0.691	0.791	0.944	0.893	0.596	0.916
PC(p-36:1) / PC(o-36:2)A	0.76	0.765	0.851	0.986	0.615	1.298	1.044	1.179	0.669	0.561	0.875	1.21	1.588	0.823	0.745	0.896	0.911	0.856	0.585	1.086
PC(p-40:6) / PC(o-40:7)A	1.031	0.889	1.139	0.93	0.631	1.291	1.201	1.275	0.849	0.549	0.643	1.157	1.271	0.881	0.988	0.748	0.561	0.564	0.566	0.79
1-Aminocyclopropane-1-carboxylic acid	1.808	2.323	1.35	0.965	1.217	1.668	1.429	1.315	1.146	0.945	1.755	1.042	1.766	1.795	1.224	1.205	1.247	1.826	1.23	1.134
1-Monopalmitin	0.902	1.158	0.908	0.932	0.84	1.012	1.143	0.961	1.302	0.944	0.869	1.076	1.318	0.902	0.926	0.857	1.083	0.915	1.107	0.927
2'-Deoxyguanosine 5'-monophosphate	1.202	0.947	0.805	0.768	0.484	0.681	0.646	0.599	0.723	0.597	0.644	0.81	0.906	0.863	0.633	1.631	2.039	1.649	4.579	1.534
3-O-Sulfogalactosylceramide (d18:1/18:0)	0.767	0.911	0.958	1.071	0.759	1.276	1.208	1.118	0.856	0.689	0.861	1.097	1.113	0.939	0.862	0.862	0.655	0.611	0.711	0.702
5'-CMP	0.859	1.567	1.492	0.889	0.586	1.129	0.584	0.765	1.754	0.793	1.082	1.525	1.695	1.78	0.781	0.868	0.98	1.284	1.356	0.92
Acetylcarnitine	1.227	1.839	2.113	1.577	1.103	2.452	2.457	2.138	1.34	1.04	1.513	1.668	1.001	1.826	1.653	0.653	0.648	1.03	1.056	1.331
Creatine	1.158	1.304	1.508	1.367	1.069	1.619	1.235	1.308	1.149	1.113	1.125	1.148	2.08	1.556	1.08	1.036	1.123	1.169	1.171	1.067
Cytidine diphosphate choline (CDPcholine)	0.853	1.218	1.574	1.06	0.588	1.374	0.851	1.154	2.152	1.061	0.648	1.078	0.641	1.359	0.73	0.602	0.788	1.12	0.767	1.01
Glycerophosphocholine	1.437	1.365	2.068	1.258	1.064	1.023	1.11	1.745	1.345	1.363	1.161	1.55	1.078	2.022	1.165	0.938	1.436	2.883	1.373	1.51
Guanosine 5-diphosphate (GDP)	0.793	1.721	1.474	1.115	0.785	1.766	0.662	1.12	2.091	0.894	1.103	0.777	0.806	3.6	0.591	1.076	2.425	2.236	2.112	1.285
Indoleacrylic acid	0.943	1.56	2.232	0.957	1.435	1.063	0.94	1.143	0.925	1.198	0.903	0.807	2.418	1.804	1.147	1.408	0.983	1.333	0.817	1.403
Inosine	1.156	1.089	1.55	1.294	1.387	0.892	0.959	1.473	1.26	1.458	1.506	0.609	1.858	1.725	1.582	1.027	1.065	1.368	0.684	0.859
Inosine 5'-monophosphate (IMP)	1.148	1.107	1.099	0.565	0.26	1.795	1.096	0.254	0.102	0.068	0.05	1.538	0.005	1.777	0.138	1.758	2.235	1.14	3.517	1.596
L-Carnitine	1.338	1.832	2.86	1.562	0.859	1.596	1.5	1.091	0.866	0.768	1.06	2.168	0.906	2.031	1.065	1.732	1.521	1.909	1.801	1.599
L-Glutamate	1.509	1.274	1.164	0.796	1.069	1.229	1.077	1.054	1.146	1.034	1.639	1.196	2.095	2.812	1.457	1.705	1.548	1.74	1.291	1.32
MG(0:0/18:0/0:0)	1.119	1.023	1.282	0.76	0.856	1.195	0.817	1.18	1.429	1.287	0.951	1.126	0.956	1.161	0.941	1.03	1.215	1.2	1.201	0.926
MG(18:0/0:0/0:0)	0.62	0.83	4.546	2.998	0.448	0.413	0.445	0.396	1.213	0.35	2.905	0.848	0.691	0.747	0.535	0.501	0.473	0.761	1.041	1.194
Niacinamide	1.078	1.821	1.037	1.545	0.969	0.677	1.068	1.324	0.995	1.189	0.951	0.901	2.134	1.442	2.137	0.727	0.737	0.888	1.305	1.548
O-Phosphoethanolamine	0.61	1.703	1.418	1.655	0.88	1.412	0.917	0.971	1.903	0.643	1.066	0.981	2.071	1.554	0.878	0.872	1.183	1.499	1.213	1.242
Pantothenic Acid	1.294	1.197	4.056	0.126	0.71	1.732	1.827	1.294	1.102	1.085	1.133	1.694	0.237	0.75	1.857	2.374	1.45	1.852	2.323	1.997
Propionylcarnitine	1.587	1.42	2.46	1.244	0.577	1.383	1.457	1.297	0.829	0.584	0.944	1.088	3.835	1.205	1.065	3.685	2.465	0.808	0.931	1.028
Pyrroline hydroxycarboxylic acid	1.673	2.37	1.414	0.986	1.26	1.71	1.579	1.352	1.145	0.988	1.862	0.915	1.817	1.733	1.262	1.221	1.234	1.899	1.185	1.116
Uridine diphosphate-N-acetylglucosamine	1.829	1.464	0.81	1.064	0.717	1.146	0.78	0.728	1.538	0.7	0.881	1.187	1.877	2.332	0.823	0.834	1.238	1.16	0.779	0.876
Guanine	1.102	0.705	1.787	2.003	0.425	2.01	2.008	2.56	0.802	0.842	1.069	1.701	1.864	1.271	0.924	0.539	0.756	0.62	0.593	0.837
Uric acid	4.362	1.153	0.904	0.44	1.518	0.703	0.761	0.742	1.818	1.909	2.061	1.88	0.924	3.328	2.385	0.675	0.663	0.517	0.281	0.754
